# Supplementary material for: Exploring the Diversity of Microbial Communities Associated with Two Anopheles Species During Dry Season in an Indigenous Community from the Colombian Amazon
Source: Insects. 2025 Mar 4;16(3):269. doi: 10.3390/insects16030269 (PMC11942818; doi:10.3390/insects16030269)
Supplement: Supplementary file 1 [file insects-16-00269-s001.zip]

Archive with 1 entries (1 files):
- insects-3354862-supplementary.pdf
